# Supplementary material for: p53 controls expression of the DNA deaminase APOBEC3B to limit its potential mutagenic activity in cancer cells
Source: Nucleic Acids Res. 2017 Aug 16;45(19):11056–69. doi: 10.1093/nar/gkx721 (PMC5737468; doi:10.1093/nar/gkx721)
Supplement: Supplementary Data [file gkx721_supp.zip]

Archive with 2 entries (2 files):
- nar-01454-d-2017-File008.docx
- nar-01454-d-2017-File009.pptx
